# Supplementary material for: Associations of Biomarkers and Body Water with Dengue Status and Length of Hospital Stay: A Single-Center Observational Study
Source: Pathogens. 2026 May 6;15(5):501. doi: 10.3390/pathogens15050501 (PMC13210188; doi:10.3390/pathogens15050501)
Supplement: Supplementary file 1 [file pathogens-15-00501-s001.zip]

Archive with 1 entries (1 files):
- pathogens-4216585-supplementary.pdf
